# Supplementary material for: Immune-Related Long Non-coding RNA Constructs a Prognostic Signature of Ovarian Cancer
Source: Biol Proced Online. 2021 Dec 15;23:24. doi: 10.1186/s12575-021-00161-9 (PMC8903634; doi:10.1186/s12575-021-00161-9)
Supplement: Supplementary file 1 — Additional file 1. [file 12575_2021_161_MOESM1_ESM.xls]

gene	conMean	treatMean	logFC	pValue	fdr
LINC01224	0.0489598317045455	2.08313506393879	5.41101397311202	1.61665377504414e-47	3.11205851695997e-46
AP000892.3	2.78562550545455	0.652992002815567	-2.09286408929099	3.66387838627999e-44	2.32675163499843e-43
AC087741.2	1.41011246795455	1.69779841143615	0.267854936371958	0.0416596447137269	0.0439423649720133
AC011481.1	3.47238924534091	4.8341935038372	0.477346543659997	5.01892661210477e-43	2.71198139741802e-42
AL512306.3	0.246684014318182	0.725849885087071	1.55700698276875	4.12107628882326e-22	7.85939007404064e-22
AL645608.7	0.824721171136364	0.84808018497124	0.0402942333543638	0.637435971064868	0.639512309732832
AC093249.6	1.40404154625	1.92235363750422	0.453288133404141	1.45627558885007e-13	2.20409278312443e-13
ADIRF-AS1	3.67935511011364	1.44296596992216	-1.35041564708517	2.41101567814719e-45	1.87998184523882e-44
MIR100HG	5.60823178261364	2.48600975719551	-1.17371401697302	6.51288665494107e-45	4.45770908827078e-44
LINC01127	0.208716727272727	0.852233680637995	2.02970284091672	2.22921963740707e-19	3.83575222525909e-19
AL121601.1	0.862908793522727	1.17907425336544	0.450374591628359	0.000365512104219629	0.000409373556725985
AC006042.1	0.199437968636364	0.906511739711609	2.18438561007139	8.59571380442666e-31	2.20623320980284e-30
AL023803.1	0.141353501136364	1.32651395497704	3.23026033051024	2.06602680285702e-38	7.72692903290288e-38
MYLK-AS1	1.10111396954545	1.22289837726834	0.151340719898869	0.148461491921628	0.153960065696503
AL513477.2	0.777788985	1.24154085530343	0.674681028296341	9.00867495059112e-11	1.24146393055126e-10
AL136531.1	0.649255313636364	1.32247586598575	1.02638357330005	2.30476977286929e-22	4.42286037410431e-22
AC107294.2	0.728070221818182	1.45794653858654	1.00178830939332	4.53975114940504e-23	8.93446232598564e-23
AC008608.2	1.22007043715909	1.81295064391214	0.571375209507813	1.54259989825076e-14	2.39355550962838e-14
AC012306.2	2.27887739647727	2.45077312808021	0.104913628089628	0.00454874262741296	0.00495933709466617
DGUOK-AS1	0.969651211590909	1.64270888061504	0.760539028753508	1.22983202321473e-21	2.31674778685099e-21
AP005205.2	0.488367635454545	0.76848931638971	0.654057608728718	0.0182762678930377	0.0196135557876502
AC074117.1	1.79668165329545	2.22683146868496	0.309657569812035	3.53697139431536e-14	5.40638803696839e-14
AC022034.1	1.80044285022727	0.904028573203166	-0.99391152908328	1.361546101114e-26	2.97415744073129e-26
ERICH6-AS1	0.886420952954545	2.17736740713061	1.29652097830698	2.86089973979565e-40	1.21538913083732e-39
MINCR	2.80993037170455	3.10708490009472	0.145027281356469	0.0103794930565617	0.0111974916336988
DNM3OS	2.72118997772727	0.887296682624538	-1.61674920097155	3.86731849224863e-43	2.10820193913731e-42
USP30-AS1	0.190398140568182	1.14862473326596	2.5928162381945	4.84638150007549e-34	1.44220821451522e-33
Z84485.1	1.69887508909091	1.08829372952005	-0.642511790052305	4.74309015822104e-20	8.37175798700333e-20
AC091982.3	1.43177132397727	2.21637465911504	0.630400686925449	5.16573341256204e-20	9.09169080610919e-20
AP003392.4	0.69598148125	1.3589077396248	0.965326686167779	1.43677121864399e-29	3.47078851248901e-29
AC244090.1	1.59912580397727	2.99560816738259	0.905565487442771	1.79524238251559e-42	9.06450252155413e-42
AC007389.5	0.136974085113636	1.23115704556807	3.16803993012913	8.52720070062244e-40	3.45576028393646e-39
DLG3-AS1	0.179946624659091	0.813223071663325	2.17608210472499	2.6737716849899e-23	5.29595935033369e-23
AC068580.1	0.287610680795455	1.04776407111108	1.86512473826163	9.54171955215718e-27	2.09170791606008e-26
AL133353.1	0.1016364275	0.672458069832454	2.72602674231979	7.0452932226792e-30	1.73596025006815e-29
AC007114.1	0.914028340227273	1.73330871544116	0.923217829244927	2.03657691853044e-25	4.19575712981522e-25
LINC01963	1.41476818363636	1.75821934519472	0.313549383818488	0.000251965062703463	0.00028531337982598
TAF1A-AS1	0.496190153181818	1.34920348242401	1.44314293664498	8.23196960856821e-40	3.35820746945564e-39
AL109811.2	3.49457231409091	1.84975390400317	-0.917782557401477	2.78452791974136e-42	1.38328161174248e-41
AP002807.1	2.08862722181818	1.15683856835119	-0.852367466323599	3.21574582101177e-29	7.61884394516635e-29
AC023043.1	2.67820271204545	2.20161049129763	-0.282705911760906	1.6853732063551e-07	2.09312478853779e-07
AC022509.2	0.0770249607954545	4.004963149	5.70031911479739	2.25271265507171e-48	1.09155567946919e-46
TMEM9B-AS1	1.68341825136364	1.4470359508628	-0.218292898683271	3.85175349763649e-05	4.50223938243658e-05
AC007009.1	0.176070975340909	1.26745322425251	2.84770349425285	1.76716329411087e-35	5.72932941669629e-35
AC083798.2	2.91609352965909	1.1239829848504	-1.37541679702346	4.25671313203453e-47	6.3954519252031e-46
LINC02381	3.6960864925	4.30798039481029	0.221013166531651	1.15784358355618e-05	1.37424209531909e-05
AP001628.1	0.0443489480681818	0.987748609748549	4.47717212047881	1.10854584698235e-41	5.33487688860256e-41
AL050341.2	2.06590335034091	2.94779284987335	0.512862383716703	7.78503358417563e-31	2.00651911625615e-30
TFAP2A-AS1	0.425745553068182	0.982284248878364	1.20614910441575	7.60717079985656e-12	1.08472620664621e-11
LINC01215	0.0487429779545455	0.937893500859103	4.26615781157893	8.2524727723656e-41	3.6572109552354e-40
AL035420.3	0.118870850795455	0.776116412351451	2.7068780789176	1.91838580441839e-31	5.02861981073076e-31
AC135050.6	3.85931410318182	3.29617153943588	-0.227553141973465	1.57274386620294e-18	2.618406004273e-18
MIR181A2HG	0.581782368636364	0.839040299006332	0.528260529687206	0.000152232575133532	0.000174628056391538
SLC25A25-AS1	1.70982239909091	1.33371538077942	-0.358395655229275	1.8684910582279e-11	2.63988644923942e-11
AC010422.2	0.345074353522727	0.805796703651715	1.2235086493731	2.82507933706985e-20	5.00071514837652e-20
AC068792.1	0.877545494431818	0.771220917786807	-0.186329738488429	0.000580393811267562	0.000645347631301116
AC233992.3	0.522640297613636	1.5703467758029	1.58719290958723	5.60664680681143e-41	2.5209448416028e-40
AC092368.3	1.82459737318182	1.57733383278047	-0.210090115427447	4.61991349518476e-06	5.50457778149674e-06
AC005884.2	0.0523601279545455	1.90191341171741	5.18283913313004	4.66284544604421e-48	1.48566021266062e-46
MHENCR	2.42140770943182	3.16022224153694	0.384180002508034	1.19609236328063e-17	1.97003448069751e-17
AC113139.1	0.178181389318182	1.18981912844406	2.73932371416403	5.07280367581833e-39	2.02912147032733e-38
AL391069.2	0.294249768977273	1.92055681702243	2.70641145696024	6.9736663238952e-47	9.54617434559876e-46
AL445524.1	1.15481011681818	3.47174621803905	1.58800584014415	3.51818256734119e-47	5.41800115370543e-46
AL031963.3	0.688792791704545	1.18873337093219	0.787283209558175	1.28184154540614e-14	1.9990237771397e-14
AL359643.3	0.964699970568182	1.90268014791082	0.979880828678085	6.49909572030908e-39	2.54996367115312e-38
AC084824.5	1.74857296579545	1.34523049709578	-0.378324608161199	3.46343874173478e-12	4.9964362175846e-12
HDAC4-AS1	0.812668737727273	1.12584921723509	0.470274321150117	0.000157419830249322	0.000180242779616324
AC118754.1	1.57519388988636	1.6541477095438	0.0705586476223128	0.259867486869848	0.265469936835533
MUC20-OT1	5.72465705840909	1.63755857953325	-1.80564275328302	2.05474554335993e-48	1.09155567946919e-46
AC104083.1	1.08814765886364	1.26076789618945	0.212428364114719	0.0933042929849169	0.0974160075910319
AL163051.1	0.232320619431818	1.116232454019	2.26444838770785	2.78157512870231e-46	3.05973264157254e-45
AC073896.3	0.760822290795454	1.49556726927836	0.975061382615146	4.6268037168321e-32	1.25004872349499e-31
MELTF-AS1	3.36523830988636	2.95755119366069	-0.186305532056008	1.73608227931598e-05	2.04871012271771e-05
AC104041.1	0.119220892727273	0.856475330163325	2.84477461027526	2.49098813962607e-17	4.04867729290148e-17
AC008443.5	1.67723584409091	1.59935216969472	-0.0685979190188998	0.037024044676145	0.0393220888284574
AFDN-DT	0.678141910568182	1.66949770692401	1.29975499789677	2.06971313381327e-38	7.72692903290288e-38
ZSCAN16-AS1	1.97951805625	2.11379161378681	0.0946839299332457	0.284946647228706	0.290127495360137
AC022144.1	0.408130633863636	1.22787844040554	1.58906483443276	1.05630520542701e-28	2.47408367506859e-28
TMEM161B-AS1	2.7798535825	1.26796085517889	-1.13249868994265	1.82797861547377e-44	1.19790939056579e-43
CD27-AS1	5.37911647159091	3.23519676112322	-0.733515769274643	2.40205008699726e-47	4.21615273796228e-46
EXOC3-AS1	1.25248660102273	2.01110767904644	0.683195159023286	1.73189690638993e-21	3.2231072336441e-21
AL357079.1	0.717115499886364	0.948847102661741	0.403970129271818	0.000182071878395699	0.000208082146737942
AL512598.1	1.33881211488636	0.726933055868602	-0.881059095248053	2.15237412875974e-19	3.7243327621236e-19
AP003392.3	0.00914047295454546	0.804934406182586	6.46045859665322	5.78828654283357e-48	1.48566021266062e-46
AC116049.1	0.0933238935227273	1.28976611537995	3.78871916398936	2.09412568593457e-44	1.35787518161652e-43
AC004466.3	1.27041364568182	0.940534400821108	-0.433745696269259	1.39622459638231e-06	1.70311752746832e-06
BX470102.1	0.645582821136364	1.30504406979024	1.01542443138113	1.42570489131709e-14	2.21776316427103e-14
AL603839.3	0.557477258409091	1.18079947135435	1.08277912221704	3.08542999925682e-23	6.09174640878911e-23
AC073257.2	0.0591345829545455	0.662721019579683	3.48632768221475	3.6713348916164e-34	1.09783606467753e-33
AC020915.2	0.717071877954545	1.20632008657335	0.75042312028954	9.5355667231962e-17	1.52569067571139e-16
AL133346.1	0.43097740125	1.17218719962902	1.44351886100905	5.7713019908823e-20	1.01285527817194e-19
MIRLET7BHG	1.70946960522727	1.14825907758206	-0.574100582686676	1.25665559369092e-17	2.06426625523628e-17
AL139246.5	0.446570389204545	1.04819545946227	1.2309482661901	2.16783983068134e-19	3.74058637450898e-19
AC103591.3	2.29600002738636	2.02225390298338	-0.183158513821471	0.0218809993629328	0.0234412097522897
LINC01532	0.194738535795455	1.43557479121214	2.88201818983372	1.51163118546221e-23	3.0430222557017e-23
AC018653.3	1.833305955	1.23699606878417	-0.567606657684779	3.36048390857591e-19	5.71839250741094e-19
AL132655.2	0.40244371375	0.783083361467282	0.960378874396473	3.44705058523404e-09	4.517836511711e-09
LINC01357	0.174553116704545	0.966158949345383	2.46859443918354	4.35938229920252e-33	1.24323124829109e-32
AC138207.5	0.154695030568182	1.5274142591343	3.30359263970722	1.93561146282635e-46	2.29295511750198e-45
AC073569.2	0.119617971363636	1.38298549800844	3.53127996751324	1.53793460967962e-46	1.85758376384833e-45
LINC02298	1.21823877852273	1.97986504216385	0.700605158508537	3.2522545065468e-17	5.25823825730401e-17
AC010331.1	1.09674929159091	0.909161371948021	-0.27062548052344	2.10452988632464e-06	2.55194962593696e-06
LINC00853	0.0976574035227273	1.14842511063879	3.55578355004355	4.85375379834385e-44	3.05093095895899e-43
AL355338.1	1.06426502443182	2.93386508041583	1.46294507029025	2.65800895974641e-48	1.09155567946919e-46
AC010531.6	0.569336187727273	1.27127644034011	1.15892507266854	1.64375950100438e-20	2.93494450034405e-20
ZNF426-DT	1.30515992295455	2.02653501755462	0.634788511740596	1.66445033859818e-15	2.61556481779714e-15
BOLA3-AS1	1.19563252102273	1.93436123536834	0.69408319460848	4.37564089298914e-28	9.98294366696782e-28
AL137802.2	0.448326617727273	0.762045309264116	0.765326622634798	5.1974790131266e-07	6.44194581908649e-07
AL157395.1	0.151682794090909	0.717364864414776	2.24164964079611	8.25031364341263e-27	1.81506900155078e-26
LOH12CR2	0.836963609659091	1.47927604630871	0.821654495207341	1.08635613245717e-24	2.2158787337537e-24
AP006621.4	0.202816055909091	0.581195856568865	1.51885255017671	6.59705482738974e-14	1.00588756774061e-13
AC010894.2	0.804985314886364	1.74398551162005	1.11535368488059	1.40137279361933e-29	3.39860488531302e-29
AC243773.1	0.00916228636363636	0.644321468356201	6.13592920053593	6.36827585821555e-23	1.24141073691797e-22
CTBP1-DT	2.21346500181818	1.87966065159894	-0.235834336961087	6.12117940017295e-13	9.12989469856304e-13
LINC00265	2.24689636931818	1.5562256441219	-0.52988232820106	5.56262659838971e-25	1.13839800153092e-24
PAXIP1-AS1	2.14882079886364	3.19058235397731	0.570274598663708	9.43837209334446e-34	2.76858914738104e-33
TMPO-AS1	0.829135417045455	1.71209120165858	1.04607990329676	2.4912465365058e-35	7.95133609579053e-35
LINC01144	0.761294593977273	1.55222150903377	1.02780771268613	4.86941603199654e-30	1.20950011117333e-29
AC108673.3	2.08286680022727	1.52072469863351	-0.453811580397852	1.94573854170288e-16	3.10511642924605e-16
AL591845.1	3.04762908738636	1.62895485019736	-0.903740712696676	3.02006838024297e-36	1.01659132362277e-35
AL512306.2	0.782980603409091	0.98581908564723	0.332346343712802	0.17068071936611	0.176704744755502
GAS5	8.47993719034091	6.17407412905937	-0.457830774212115	1.90190256268021e-45	1.60218329541164e-44
AC118553.1	0.388799426704545	1.4024328044971	1.85083365111698	2.69611747790955e-45	2.02537605657595e-44
SH3BP5-AS1	3.97568277306818	1.27611237986069	-1.63944726170862	2.90843345634844e-48	1.11974688069415e-46
AC020916.2	0.0906911310227273	0.688996470041425	2.9254632145626	2.69923298173611e-32	7.45617720515446e-32
LINC01150	0.0913761611363636	0.653482778630871	2.83825947794808	1.20710564440794e-30	3.08538206205515e-30
AC025575.2	0.107181538181818	0.606634537448549	2.50077121138708	0.000241893863816694	0.000274919963304582
AP002387.2	2.07550234659091	3.42522197972454	0.722736925341967	7.02015134067922e-26	1.48605265493416e-25
AC018816.1	0.322349722954545	0.595912502099472	0.886473771606153	1.62331742587245e-06	1.97621251845342e-06
MIR4435-2HG	1.63001814045455	1.72583323937098	0.0824050488941726	0.234456185772561	0.240307837663723
AL670729.1	0.0674723529545455	2.30763654518338	5.09597573226334	1.64552208593886e-48	1.09155567946919e-46
AC024075.3	2.31264111193182	1.18104234111952	-0.969480710981933	8.71343997060734e-39	3.39526981206415e-38
NCK1-DT	0.878571920454545	2.47783384466596	1.49584715225766	5.31801142863465e-48	1.48566021266062e-46
LINC00623	1.65966103727273	2.06915677604116	0.318154338353242	7.11439280924808e-11	9.82615688452201e-11
AL513008.1	0.0239025625	1.07987414728153	5.4975540825133	3.4452803514954e-43	1.89490419332247e-42
AC016394.2	1.1625856275	1.28116215820528	0.140116112417869	0.378448608731485	0.383428195688478
SNHG8	7.27811601386364	5.80407982106069	-0.326497687742233	1.91762925475779e-33	5.59838682905592e-33
COA6-AS1	1.30357103625	2.28592868118311	0.810311190900753	4.82184532968383e-28	1.09603569117536e-27
IDH1-AS1	0.535490088409091	1.00075022878839	0.902150168609068	8.48782159464748e-13	1.25685050536126e-12
AC016924.1	0.896657910113636	0.742290340251187	-0.272574083449463	0.000548297734485374	0.000610762033350796
UBXN10-AS1	0.397170199318182	1.42820694756517	1.84637575841562	1.40650651512046e-30	3.56546507536709e-30
INE1	2.02652206113636	1.36740132400237	-0.567569153601388	4.88503745875595e-22	9.25902484490359e-22
SPINT1-AS1	0.526977385909091	3.73550926885303	2.82549198351625	3.98000407325076e-46	4.01915165429913e-45
PCED1B-AS1	1.15648221568182	1.25078713153773	0.113093201123368	0.267736107695034	0.273055368112816
IRAIN	0.468552821590909	0.753381465507388	0.685168843830503	0.00026874531947455	0.000303199847612313
LINC01143	0.0308024679545455	0.626679500259103	4.34660994867705	2.67771235721849e-34	8.12547198052507e-34
AC100810.1	3.45118411465909	2.68672724958892	-0.361241571412381	3.63840009071771e-19	6.17425469939975e-19
TLR8-AS1	0.00901159977272727	0.789013108646966	6.45212221775021	2.59253719104046e-43	1.45182082698266e-42
EIF3J-DT	2.70781161352273	2.05267355629736	-0.399623163009168	2.98654088769748e-26	6.45511995376017e-26
MIR600HG	0.907419643863636	1.02267611630844	0.172507516174672	0.23844805507049	0.24399335867678
RAD51-AS1	3.08042498375	2.0300375498248	-0.601622989411504	4.34668506924436e-32	1.17954097033239e-31
AC069281.2	3.00137554954545	1.65089600237493	-0.862374607579462	1.06522568079254e-38	4.10111887105128e-38
AC005332.6	2.70450312931818	3.16694260948602	0.227727156655473	3.05458374631213e-19	5.21225370561848e-19
AP000251.1	0.0405174126136364	2.32549107163034	5.8428495420843	1.53704093565201e-48	1.09155567946919e-46
AL157392.4	0.639900025681818	1.00105061413931	0.645596490736124	1.05742918185232e-08	1.362712083726e-08
GABPB1-AS1	2.71466071988636	1.39948434204354	-0.95587655471736	1.33980370529274e-38	5.10790161260163e-38
LINC01023	1.72095976761364	2.3370829161066	0.441495549004774	2.64565187542284e-13	3.97493062258651e-13
AC108449.2	1.53830358136364	1.07560384902111	-0.516193421612145	5.07432812055135e-17	8.14006802671779e-17
BAIAP2-DT	2.00703534727273	2.59576015563747	0.371091061413801	2.12371824201038e-22	4.08815761586998e-22
AC093673.1	1.72556524295455	4.02567679886755	1.22216232770898	9.34249693579221e-48	1.98447521118897e-46
AL136295.7	1.90441092454545	1.82783407607414	-0.0592096960772128	0.0715000508293313	0.0749048151545375
AC084824.4	1.61215419340909	1.3629120845752	-0.242297232792517	1.40565626346326e-09	1.89057698317329e-09
NORAD	4.98643731806818	5.95011686481346	0.254908589417479	3.51832432452642e-34	1.05721355312599e-33
AC138696.2	0.550472878977273	2.56708679304617	2.22138868306593	7.54852764539731e-45	5.10977255996126e-44
AL450326.1	0.78500821625	1.31066465389736	0.7395189463397	1.27731687924565e-19	2.21641464116992e-19
ACBD3-AS1	0.376198792727273	0.737750658046966	0.971638083424443	2.78970998114132e-10	3.79351291033787e-10
AC073896.2	1.45515648806818	1.80490429270106	0.310748029002551	2.93584665768717e-09	3.880861676256e-09
ARRDC1-AS1	2.99610236875	2.97341966151873	-0.0109638214128494	0.522695135317255	0.526111443391224
AL133415.1	1.77971014022727	1.15814889070079	-0.619821552916552	4.5202562849229e-17	7.27017721021542e-17
U62317.1	0.110638514090909	0.762070796151979	2.78407134399244	2.80130393452857e-32	7.70358581995357e-32
AC104667.2	0.144296897272727	1.33915919195673	3.21421528669877	1.29009700732237e-43	7.49716751425075e-43
AC063948.1	0.302006760568182	0.984653230102111	1.70503488806455	3.3124562149443e-33	9.57968557936943e-33
AC021146.12	0.0344806773863636	1.47514525621953	5.41892509510761	2.37222314053269e-45	1.8734480186771e-44
AC092747.4	1.83760689784091	2.20015604565145	0.259777672956165	2.93279410818414e-08	3.68694116457435e-08
BACE1-AS	2.73198063829545	2.55832239664169	-0.0947491768705926	0.00656540669578582	0.00710771621195793
Z84492.1	2.14567389522727	1.69454615014406	-0.340531899971878	1.41333603629622e-09	1.89676470230604e-09
NUP50-DT	1.15848126022727	2.01920922044881	0.801555696189551	4.63032264006776e-30	1.15476872319099e-29
TDRKH-AS1	0.222181559886364	1.19501329859499	2.42721568386735	2.66155858026072e-45	2.02409887091433e-44
NAPA-AS1	1.15182702727273	1.68245396610449	0.54664295161638	6.50917149623116e-16	1.02548584186148e-15
AC024075.1	1.05631800034091	1.70219929786201	0.688355743651255	3.53832224193615e-21	6.54536486796597e-21
EPB41L4A-AS1	6.37813318488636	2.92421934535251	-1.12508269178201	8.01265727287897e-48	1.81131107925009e-46
AC099791.2	1.53248351579545	0.950353378955145	-0.689335586241535	1.57750904555436e-20	2.82484177924851e-20
AL355488.1	2.15910889670455	1.42673693787335	-0.597716654040004	1.67442010773657e-21	3.13508445703868e-21
AC007938.3	1.56143119125	1.38865804749393	-0.169177610329851	0.00025806885996894	0.000291688839891499
AC040970.1	0.507870322727273	1.19562746285884	1.2352358623511	1.7779985109975e-23	3.555997021995e-23
ZNF674-AS1	1.79009683897727	1.91795930619894	0.0995344755134786	0.0598253931904166	0.0627809918318511
AL844908.1	0.152308004318182	0.643763669443272	2.07953939868305	1.66606726234643e-28	3.85939549269083e-28
PTOV1-AS2	3.99611045738636	1.92124093978602	-1.0565580050877	2.62588982965509e-47	4.37175171639874e-46
LINC01816	0.936396692840909	2.28927421949446	1.28969854143088	1.93636644249842e-35	6.21250900301576e-35
AL133367.1	0.864995811022727	1.08792098700792	0.330808729808723	0.00171828122093309	0.0018901093430264
AC006206.2	0.0620360252272727	1.55719108805119	4.64969592995241	2.44343490204285e-41	1.14897396920488e-40
ELN-AS1	0.598102834545455	0.93543835025752	0.645249021397364	0.0128796341267725	0.0138461686249422
PRKCQ-AS1	1.40311554238636	1.74962071641135	0.318408392363123	2.39259523073212e-08	3.01398499413289e-08
AC026471.4	1.13618760875	2.18818461507098	0.945533387923296	6.37399665634906e-36	2.11095803242528e-35
AL355001.2	1.13545064215909	2.16929597423958	0.933961911049435	7.19674772185252e-36	2.37069336719848e-35
LINC02014	0.0475527089772727	1.78782297718021	5.2325325529728	5.55476623201585e-48	1.48566021266062e-46
AC083880.1	0.55976917375	1.33750653660422	1.25664199659844	1.54098539622783e-28	3.59563259119827e-28
HMGA2-AS1	1.54737052352273	0.620977385974406	-1.31720606061004	7.36013259426224e-27	1.63087830146242e-26
ZNF528-AS1	2.22368080534091	1.56959644025541	-0.502556038867321	1.56576035291707e-17	2.56518185477903e-17
SCGB1B2P	0.725922163181818	2.11201782078892	1.54073523890338	8.76376461230845e-39	3.39526981206415e-38
AC093752.3	1.45894387693182	0.96693686631715	-0.593430785532654	1.25396610136517e-18	2.09903021315474e-18
LINC01503	1.29110849886364	3.72787068216755	1.52974157129977	1.25058377288104e-42	6.36660829830348e-42
AC117498.2	0.297863609772727	1.10271870189683	1.8883410291728	3.36308763526851e-28	7.70134566291971e-28
AC084018.1	2.27250170340909	2.36319938420765	0.0564599794570586	0.428499594135466	0.432006137458997
AL928654.1	0.530203577386364	1.59338877269631	1.58748000508466	1.4015734488344e-45	1.21601302039717e-44
MIR22HG	3.10092233579545	1.99714602607124	-0.634757570648993	1.23314646190708e-09	1.66218429001042e-09
ANKRD10-IT1	3.12065128886364	2.3123608730343	-0.432480588960906	2.7121711507118e-20	4.81468999665265e-20
AC139795.2	1.72777134511364	1.62661770148945	-0.087037083448121	0.0256778313391984	0.0274610140710872
ASMTL-AS1	2.55678649613636	1.57967140004433	-0.69470721050116	7.74035976548077e-26	1.62732478345944e-25
AC096992.2	0.64698175375	1.60865382742164	1.31405696934901	6.52099415993012e-44	4.01552356780526e-43
RASSF8-AS1	2.33262796272727	1.36286241804406	-0.775316297878862	2.83672893961323e-25	5.82475008933916e-25
IGFL2-AS1	0.242495910340909	0.652354822934828	1.4276964589163	1.15497572505609e-08	1.48531324975898e-08
AL031848.1	0	0.874792474991293	Inf	1.37328519921391e-44	9.09616863135235e-44
AP001094.1	0.851349032613636	0.55596648208971	-0.614752814550536	0.00062402970033978	0.000692616748485233
AC120349.1	0.00491669215909091	0.745405292045646	7.24419322251962	1.38695314829226e-45	1.21601302039717e-44
LINC01558	0.331706489090909	0.84142301416438	1.34292404300679	1.10439811480685e-06	1.35790267209784e-06
AC022509.3	0.235363736477273	2.6619229955343	3.49950487711623	8.39733944202875e-47	1.12451328180211e-45
AL139260.1	0.784968992272727	1.01306869462454	0.368024433260339	0.000307425725678123	0.000345573443463
AC125807.2	0.477069739772727	1.14978669956966	1.26909416212672	6.90132550084714e-28	1.55722216429371e-27
AP004609.3	1.13375395261364	1.0946089297504	-0.0506920493185741	0.00562330907620184	0.00609851829390904
AC103691.1	2.05124572772727	1.98633864624617	-0.0463887233900294	0.303302087808859	0.3083070727562
LINC01770	1.05007335590909	2.70356635458522	1.36437365038564	1.51820790615429e-40	6.5860286633172e-40
LINC00106	1.32670234056818	1.53981543096755	0.214912710110589	0.0920280131271492	0.0962466147475788
AC097468.3	1.21574719375	1.65496924316834	0.444961143989237	9.36736639421886e-12	1.33263226301127e-11
AC005476.2	0.315701249886364	1.03748933856095	1.71646463360604	3.20446870883173e-36	1.07280039382627e-35
AL031985.3	0.40353105375	1.4359559530372	1.83125989061184	4.16712706503185e-45	2.98482589774374e-44
AC016065.1	1.38268902045455	1.75853431795805	0.346896772046192	1.4214360359195e-08	1.82038377988859e-08
AC245060.5	0.961306612954545	1.15123658573641	0.260115782649794	0.201729622951748	0.207801752070697
AC020907.4	1.5609117175	1.35016479830396	-0.209253432880058	4.72458108036898e-05	5.50159157940887e-05
AC139887.2	2.3437124525	1.56416805471108	-0.583400053366779	1.91667553724572e-27	4.30902237570571e-27
AC004923.4	0.226739509659091	0.979629583834037	2.11120053800701	2.93786788212317e-41	1.36069670329915e-40
AC024896.1	1.72414593113636	2.57019616148496	0.575996583594077	9.57854540783266e-33	2.70659815193804e-32
AC004918.1	1.79593991261364	1.98374278100818	0.143485890855631	0.0338840917548656	0.0361743509895966
AC018755.4	0.270905885	0.626461495969657	1.20943410616589	2.07884778847629e-11	2.93036667666223e-11
AC100803.2	1.00990395806818	0.885862402314776	-0.189063566225193	0.00217743861102701	0.0023866586910901
AL049840.4	2.99272926897727	2.30770978811636	-0.374999968710344	2.65869837010777e-24	5.38736248679732e-24
AC084117.1	0.30533712	0.976721030164644	1.67754357085224	4.91404152847552e-23	9.64028529153159e-23
AL031058.1	0.289384115568182	2.16597232792533	2.9039571725122	3.59398734189921e-46	3.75236644510155e-45
AC083843.3	1.69456531625	0.883029580991293	-0.94038157265492	3.00180182297317e-30	7.57831935635849e-30
HM13-IT1	0.504029689886364	1.97613288814169	1.97109934312318	4.18196834666783e-46	4.15498790572159e-45
AP001160.2	0.674536544772727	1.02501600708918	0.603677927488712	2.09281172947848e-08	2.65808665022421e-08
ACVR2B-AS1	1.19799978625	1.72683042177388	0.527498763545861	1.03765296429796e-12	1.51827607127683e-12
SOS1-IT1	1.14260848977273	1.56810419775778	0.456690272638352	1.97812087566708e-10	2.70182363505748e-10
AC116407.2	1.01417463738636	0.894888299479683	-0.180526580234634	0.000316376478417256	0.000354987086894407
MIR200CHG	0.104526532272727	3.82178888259208	5.19230698799795	8.23323217840951e-48	1.81131107925009e-46
AC124319.1	4.3932710625	3.33763213605594	-0.396470561815949	1.95845361690279e-28	4.5183798801952e-28
AC005332.5	1.90615376863636	1.33311191268628	-0.51586660802335	7.07080327790286e-21	1.28484212955403e-20
MIR210HG	2.47905385272727	2.25485421407784	-0.136755451448312	0.114908470404229	0.119566921907103
PARD3-AS1	1.33723439818182	1.09907886229604	-0.282957463713583	1.6102097241663e-05	1.90381802319854e-05
AC008760.2	1.70302493375	2.59622621356016	0.60831653579365	8.19121440099872e-07	1.01117997415135e-06
SNHG11	2.88442787079545	2.69111346983615	-0.100081964236243	0.000122157699521775	0.00014065260356152
AC092718.4	0.584187342159091	3.15928764752559	2.43509629376623	2.05471954550302e-48	1.09155567946919e-46
AC129492.1	7.02384179363636	2.65034126270686	-1.40608221405437	2.36720815245512e-48	1.09155567946919e-46
AC073046.1	0.2854552575	1.37971483944301	2.27303358128578	1.34331178772965e-38	5.10790161260163e-38
RHPN1-AS1	0.101694883295455	1.98467639425884	4.28658479404846	4.88915335508063e-48	1.48566021266062e-46
AP003352.1	2.30330626534091	3.12353265536069	0.439472357087274	1.53899307898563e-20	2.76390593777011e-20
TNKS2-AS1	0.603941689204545	1.04630151652533	0.792817489551028	1.28622767781689e-08	1.65065885319834e-08
AC012645.1	0.822689559204545	1.17940888598206	0.519643929543624	8.24899315411412e-09	1.06976416482827e-08
AL162586.1	3.77789573261364	1.55733960659525	-1.27849929990085	1.3579338195665e-43	7.81763769021462e-43
AC073896.4	1.83872945727273	2.84310601087309	0.628758670343313	3.59958527442289e-30	9.05038583283469e-30
AC097639.1	0.191609066590909	0.98546466600343	2.36263831574736	8.91822395924507e-43	4.57802163241247e-42
AC073869.1	3.90910120863636	2.88001343033958	-0.440761397836208	1.79693226943132e-31	4.73038580328929e-31
AP001266.2	0.122703394772727	0.716793299226385	2.54638198689662	9.26142636571556e-32	2.48045158316556e-31
AL139287.1	3.05602063738636	2.4407853414124	-0.324308865280019	3.33946586502773e-18	5.52986820660506e-18
AC005393.1	1.20220107386364	0.929808226549868	-0.370673118475697	3.53711432580593e-08	4.43760167962618e-08
SMIM25	0.467610203295455	1.41642778431741	1.59887873363144	1.27141497961261e-31	3.37582598035072e-31
LINC-PINT	3.98704254943182	1.56440183775858	-1.34970786578553	4.83278304337212e-47	6.76589626072097e-46
SLC12A9-AS1	0.346570034659091	2.06817039287203	2.57713622576107	2.3284251962341e-46	2.70624513373624e-45
AL118511.1	0.220540458409091	1.00751956417361	2.19169260421081	8.39021727141517e-43	4.34317129343844e-42
AC147067.1	1.12074578625	0.933109661816359	-0.264340529236913	6.16002506750298e-05	7.15957630487139e-05
AC002398.1	1.03581513647727	1.66581663489604	0.685463058501588	8.07907790067579e-18	1.33423913855665e-17
AC008393.1	1.0693579825	1.37858302524749	0.366441260158942	2.17865727844284e-06	2.63664613658308e-06
AC020765.2	0.963836033068182	1.45798052588707	0.597111807407644	1.30429705948994e-12	1.90390281669622e-12
AC004816.1	0.484629581022727	1.97003096415409	2.02326393314823	4.16502040547806e-45	2.98482589774374e-44
AC010326.3	1.45472492431818	2.54523236392269	0.80705099343363	3.38115991882796e-38	1.24718234131618e-37
FZD10-AS1	1.87733309511364	1.30894979257784	-0.520274889334535	2.3389189702823e-08	2.95240591330717e-08
AL592494.2	0.0305994754545455	0.813729460010554	4.73297039540211	6.5132102044533e-40	2.72934522853281e-39
LINC01871	0.426922771931818	1.14983505842612	1.42937990158154	4.34048970726972e-15	6.78614634436078e-15
TYMSOS	0.249488404545455	1.58062585885224	2.66345124559441	1.35092416985706e-44	9.0453183546951e-44
AC048341.2	2.17558897318182	1.69727127521214	-0.358188849186215	7.45573117791111e-10	1.00939129793258e-09
LINC01705	0.00997030568181818	0.664744454638522	6.0590182895991	1.73301295803639e-36	5.89798885165976e-36
LINC00963	3.15853378204545	2.90146320190185	-0.12247437073892	0.000227306856387418	0.000258818897476247
AC005261.1	2.24945737431818	3.11067048780633	0.467648549715242	1.36681926877867e-29	3.32790778485241e-29
AC090617.5	0.891847880568182	1.65710687983166	0.893797095588496	1.63956092547246e-25	3.38915949694978e-25
AC092809.3	0.197339866022727	1.40501341333799	2.83182956393697	7.2422724708701e-43	3.81302550603075e-42
LINC01607	0.0657498054545455	0.70410689320686	3.42073593586697	2.16932403730438e-37	7.76920701732266e-37
DLG5-AS1	1.13158750647727	1.49905927336464	0.405709275549585	2.7428337886094e-06	3.31291296820273e-06
AC008014.1	1.34603939522727	0.974505871645646	-0.465977851437486	3.33653381624653e-11	4.68178776949399e-11
AC008035.1	0.396015413295455	1.39848024760501	1.82023138949558	2.2288667061083e-31	5.81771987696065e-31
AL451165.2	2.13888145397727	2.68768027596887	0.3295050022722	1.27883498157718e-10	1.75058299700343e-10
AC002470.1	0.429523988295455	1.20886277574538	1.49283987495484	6.60118434903314e-23	1.28275380410234e-22
AC112484.3	0.608922601363636	1.16572986476306	0.936902743213659	1.14156416555786e-18	1.91608590186278e-18
ATP2A1-AS1	0.273090272159091	1.76740135234195	2.69417986373106	3.32737021945845e-46	3.53389664687311e-45
AC092794.1	1.15687154204545	0.656431914447757	-0.81751139109827	6.76229389208196e-26	1.44337613963231e-25
AC018638.7	1.14964981329545	0.957046243563061	-0.264533937785976	2.02834427903113e-05	2.38446579367018e-05
AC099329.2	0.150109605227273	0.730611151230079	2.28308747833308	5.16492040050189e-09	6.72640796344432e-09
AC132872.1	2.84263551295455	1.45604037273219	-0.965178767536008	1.55490251320079e-38	5.87619600080789e-38
OBSCN-AS1	0.7261277225	1.10647809184222	0.607679647177869	7.71137351805134e-13	1.14739277466658e-12
ACTA2-AS1	2.93100766272727	0.620534968242216	-2.23981232359105	6.36325542618925e-44	3.95935893185109e-43
AC093635.1	0.623980963068182	1.04106088983087	0.738480531887467	5.00468466416883e-08	6.26602795351219e-08
AL451085.2	1.27720403784091	1.89202040103615	0.566938625805737	7.65134304017191e-21	1.3862433272782e-20
LINC01355	2.21025107272727	1.27198899569763	-0.79712407183128	1.44395119673517e-29	3.474507567144e-29
SNHG29	8.24984144897727	6.73563648363852	-0.292552113411472	8.48439796972276e-38	3.07434655844072e-37
AC006059.1	0.633018741022727	0.976193321590237	0.624918669468988	1.21274406880521e-07	1.50919261895759e-07
SNHG6	7.13525094079545	6.31468693738311	-0.17625295753396	9.86968694783386e-20	1.72230231157667e-19
MEIS1-AS3	0.0882032070454545	0.893052786679156	3.33984243500907	1.4341536709375e-37	5.16630796080409e-37
MAPKAPK5-AS1	3.47814849852273	3.1252302541372	-0.154357043858677	6.31013221930933e-11	8.75459785381655e-11
SNHG12	5.14983488681818	2.49228540413615	-1.0470568894928	2.65797540928922e-48	1.09155567946919e-46
AC107057.1	0	1.35395839638549	Inf	1.46897198692935e-32	4.09451015361303e-32
TRAM2-AS1	1.64297787068182	2.24245491550343	0.44876593137449	1.81801496333227e-23	3.62426283952323e-23
ARHGAP27P1-BPTFP1-KPNA2P3	2.42345839238636	1.0844826544971	-1.16006033518039	2.10596332536364e-43	1.19015909029725e-42
LINC00239	0.0599582132954545	0.995253305579156	4.05303446007703	6.64908123240481e-44	4.01552356780526e-43
TRIM52-AS1	3.62800044363636	3.39410097974327	-0.0961451443574739	0.00103910928882934	0.00115124338474618
LINC00957	1.63857736511364	1.31119196749868	-0.321564869582371	1.85773439405586e-08	2.36928444459298e-08
SNHG19	6.64528554840909	5.83921022185567	-0.186557941916861	1.57188102874282e-12	2.28367621156976e-12
AC026471.2	0.971500760795455	0.9639366930781	-0.0112767256036249	0.120777122227652	0.125461563730579
LINC01786	2.34325747534091	1.15919721987704	-1.01538944516867	9.94149801560545e-35	3.06198138880648e-34
ELF3-AS1	0.854370105568182	1.89034974846939	1.14572011040975	2.65720999853438e-37	9.35337919484102e-37
SNHG10	3.02771300318182	2.36429875197678	-0.356816113305164	2.44449242382875e-17	3.98361728327648e-17
LINC00491	0.0297709913636364	0.854666564923483	4.84338251564772	1.47068942319679e-31	3.8881746124001e-31
BMPR1B-DT	0.245623470909091	2.2790602127277	3.21391870984531	2.40970700047972e-37	8.5309167373305e-37
AP002840.2	1.74178200886364	1.31799263470475	-0.402221767851768	9.43061376877141e-13	1.38977466066105e-12
AC245060.2	0.663558661931818	1.11798405385409	0.752603692867837	1.83879646985266e-09	2.45172862647021e-09
AC109322.1	0.587484995113636	1.85563179521266	1.65928656173104	8.23902680485086e-46	7.80806232582789e-45
AL354863.1	0.0915814861363636	1.19033151735884	3.70016364549744	1.29026053730625e-25	2.67609592922778e-25
AC008649.2	0	0.667751507363325	Inf	4.04349369228705e-41	1.84503119588802e-40
BX284668.5	2.50687155988636	3.08919495443826	0.301342838879666	3.72133361995944e-09	4.86696711230364e-09
AC069120.1	0.0246349613636364	1.14212305614644	5.5348670806303	1.01218003161179e-41	4.90947164939262e-41
RNASEH1-AS1	1.81733539920455	3.13547909000317	0.786861197099686	6.81420555426582e-41	3.04170334886069e-40
KRT7-AS	0.0901146273863636	2.16763118996966	4.58821419806301	7.53311273770697e-48	1.79554507327184e-46
LINC00174	2.40232124886364	1.91212019269736	-0.329255875828811	3.66279618955212e-12	5.27168797374791e-12
MIR222HG	2.16272699465909	1.20092681438232	-0.848703328001617	7.15199360413309e-26	1.50877673292671e-25
AC139887.4	0.869754556022727	0.980011009561741	0.17218962561522	0.319860769821932	0.32460335125257
AC016700.2	0.117367755568182	1.78227978446992	3.92461581414738	5.70212282091757e-43	3.02802384283209e-42
LINC02257	0.0135665023863636	1.04594332998417	6.26861205324075	6.71229182009025e-37	2.29709542287533e-36
AC008267.5	1.85567823522727	2.74585225625251	0.565307425227169	4.68053967630421e-22	8.89880382902282e-22
AC011465.1	0.0293078196590909	0.995522658719789	5.08609660442273	1.38725375968818e-45	1.21601302039717e-44
AL121832.2	1.7703969725	2.70705514428338	0.612651387240551	1.2168397173295e-24	2.47383916130354e-24
AC008946.1	0.433007276704545	1.58108936043615	1.86845573381312	8.9347111428164e-41	3.90339153473397e-40
AC004540.1	0.625241802386364	1.6961060410876	1.43974022816187	4.49274028610819e-30	1.12501138871652e-29
BBOX1-AS1	0.0717248589772727	1.88965316412164	4.71950442302483	8.60994227229752e-41	3.78837459981091e-40
AL035701.1	0.158758390909091	0.981836001163852	2.6286492221099	6.14935062095944e-39	2.42820511699424e-38
WEE2-AS1	1.1542482475	1.2362147733781	0.0989758692401286	0.234283650247768	0.240307837663723
AL049838.1	1.91673551988636	0.801450712125066	-1.2579655760488	9.16440677701502e-35	2.83682139429209e-34
AC025857.2	0.946552479886364	3.42062841452612	1.85350699068445	3.8835125819731e-45	2.84790922678027e-44
LINC01004	1.77080171375	1.5152549399562	-0.224842128809179	1.77072406960091e-05	2.08559469765614e-05
AC145423.2	0.701214862954545	1.05987249447467	0.595962234208165	2.79238899799871e-06	3.36616755923132e-06
AC026401.3	1.36960309511364	2.75847362689815	1.01011232013048	7.37035682334567e-44	4.33141793207039e-43
AC114803.1	0.0215546198863636	0.669261796402902	4.95650163695515	1.88075347941395e-35	6.06567614303138e-35
LINC02100	0.0124435173863636	1.06678025504776	6.4217248702019	1.49002779019448e-43	8.4986770255537e-43
LINC01637	0.531889070909091	0.943341412762269	0.826654610301278	2.66626687971339e-09	3.5396991334126e-09
AC112491.1	3.96634566193182	5.03157083354802	0.343198461121572	9.40055962206372e-13	1.38866780028567e-12
AC011477.3	0.915182048977273	1.96348853065198	1.10128851132402	2.80690896303081e-34	8.47576431974009e-34
ENTPD3-AS1	1.50606820306818	1.23221876468839	-0.289528693838966	8.71132576537562e-09	1.12498462714285e-08
AC083799.1	1.52337634829545	3.34354685430528	1.13410693252263	9.82493324087594e-47	1.2876933779531e-45
AC087623.1	2.19440262829545	0.889134333160422	-1.30335494779852	4.16058079219168e-35	1.32109163298457e-34
AC022509.1	0.0346879344318182	2.68050184456992	6.2719253828756	7.5785993352383e-48	1.79554507327184e-46
AC135803.1	1.42130524477273	0.660211862461741	-1.10621546062218	6.20196123185594e-27	1.38420584015335e-26
LINC00638	0.6746295925	1.03962479025673	0.623895432553356	1.25327533131446e-10	1.71941559930892e-10
LINC00342	3.38868628852273	1.54022955958707	-1.13758069412474	5.01997274601352e-45	3.51398092220946e-44
SNHG15	4.07184524977273	2.87253552338311	-0.503357998762942	3.3090007029016e-37	1.14513732190303e-36
AL357033.4	0.707563946818182	1.27106261678628	0.845102660070857	1.01802423919844e-12	1.49310221749105e-12
AC015922.3	2.83391323875	3.03097489397467	0.0969863117934087	0.00298879954859694	0.00327016078496575
TP53TG1	2.64929783670455	3.48026497463747	0.393587109735826	8.55031611760435e-23	1.65109552615808e-22
STPG3-AS1	0.446371045	0.573473840444327	0.361484231736181	0.97761588161171	0.97761588161171
SNHG9	4.18630128840909	3.8132932531153	-0.134638663508248	6.46404285494771e-05	7.49877664528774e-05
AC107294.3	0.761090558522727	1.25445297481847	0.720918361591038	9.57533533260022e-11	1.31660860823253e-10
AC087289.1	2.59148626568182	4.14027619634222	0.675947264833973	2.54211411537752e-33	7.38652025977619e-33
TGFB2-AS1	0.268577082159091	1.33561882391003	2.31410022256413	1.97981015794404e-32	5.49352728510599e-32
TIPARP-AS1	0.960515233636364	1.49450357841821	0.637785951263619	4.03361715266592e-11	5.64706401373229e-11
AC015922.2	1.48911630590909	3.08662139516227	1.0515720943539	4.29742181806014e-41	1.94647929406253e-40
AC004540.2	0.35090127875	1.61257779731557	2.2002316533816	1.14613951347111e-19	1.99441226072939e-19
AL590369.1	0.0597983451136364	1.52801482099763	4.67540916747086	6.42280447860424e-46	6.18194931065658e-45
AL139089.1	0.992298950454545	1.27463001790396	0.361231809401893	0.000135212402019651	0.000155393357544972
AP001453.2	0.205135257045455	1.9328554733781	3.23608638864076	5.51563600495444e-45	3.81756379668757e-44
AC073332.1	0.740091038068182	0.834580962048021	0.173349264556724	0.589116595959837	0.591999711437618
AL591895.1	3.33318172568182	3.19761998533509	-0.0599014807538412	0.0520671088823856	0.0547326605316545
AL022322.1	1.11038396045455	0.903793371307124	-0.296993752385328	8.33955232255872e-07	1.02743284613923e-06
AL139246.3	0.687622221477273	0.498715102729551	-0.463400275080858	7.24374657291e-12	1.03530113431846e-11
AC010883.1	1.20204125295455	1.44647656612586	0.267056541975105	0.00512255271330784	0.005575075037805
HAGLROS	0.700539171590909	3.41527030913668	2.28546214007057	1.51205983059993e-41	7.16483735115044e-41
AC124319.2	0.189053178068182	1.16653057579077	2.62536011513334	2.24068690711663e-36	7.58386337793321e-36
AC022007.1	1.1113750925	1.43809886718865	0.371817049444541	1.12576853485372e-07	1.40379234305646e-07
SNHG18	2.92454599363636	2.67945734321478	-0.126271829555763	0.0405799980682106	0.0429506508763191
AC012645.3	0.414973446022727	1.20499119270633	1.5379316747467	2.3533490748285e-17	3.84526002677548e-17
AL358472.3	0.472182281477273	1.78525307993219	1.9187127962634	2.65625879427443e-46	2.97500984958736e-45
AL662791.1	0.641441013522727	1.32960015208628	1.05160394496632	7.58656280568906e-19	1.27686412248756e-18
AC106900.1	0.0127385204545455	1.4122969007314	6.79270187934987	5.21930592478503e-39	2.07425319333392e-38
LINC01011	1.23945432045455	1.5135606222971	0.288241357745543	7.97269300408596e-05	9.19696421445122e-05
AC004771.3	1.31858945556818	1.13783067580976	-0.212709568050753	6.85775719137405e-05	7.94056095843311e-05
AC020922.3	0.0434589501136364	0.772219364408707	4.15128550493651	5.54997822443563e-43	2.972857901089e-42
AL080317.1	1.02869276579545	2.53099245959868	1.29889104484025	1.22757548799111e-41	5.8619108573839e-41
AC145098.1	0.210273567386364	0.894862263258575	2.08939813429496	3.74699056489315e-32	1.02130362299742e-31
NEAT1	8.71695482988636	3.78056420033641	-1.20522267963035	2.10815828087861e-48	1.09155567946919e-46
LINC01857	0.0554149855681818	0.61306141957124	3.46768354339761	5.26768343404884e-34	1.56004470931446e-33
LINC01063	0.142611920113636	1.54858423275858	3.44078337968231	1.19584020275358e-45	1.09945905208389e-44
AC120053.1	2.04109732454545	1.85039119793245	-0.141514666869591	0.000377295799281307	0.000421804378143893
HOXB-AS2	0.0670621782954545	0.674006003423747	3.32919019142723	1.45442622306388e-29	3.48609553855e-29
FOXN3-AS1	1.46376256079545	2.05011007259736	0.486019820855323	3.19643208109513e-10	4.33700916730088e-10
AC019069.1	0.646379367272727	1.86987091510343	1.53248562591848	7.1579158454547e-40	2.95924574550342e-39
CACNA1C-AS2	0.593265951022727	0.517584952514776	-0.196883310195383	2.14989438939698e-08	2.72496902030564e-08
ZFAS1	7.26593920943182	5.82470555642084	-0.318964173269952	9.88402875944962e-33	2.78016516704154e-32
AL354920.1	0.891475575795455	1.57430438420343	0.820447328719562	4.41481709653463e-29	1.03798753109364e-28
AC067930.3	0.574681721931818	0.980088174035884	0.770148383525737	1.9757105346639e-09	2.62859112171266e-09
AC103706.1	1.25145931556818	1.54924664214195	0.307955451034873	0.00185669512512027	0.00203872405895559
PSMB8-AS1	2.20903467715909	2.45284877189129	0.151042222493911	0.00147619616561103	0.00162963591042365
LINC01752	0.238981449318182	0.614390063184433	1.3622562479933	3.23266331802222e-13	4.84506229659778e-13
AC015912.3	0.797693478977273	1.94963425207546	1.28929711306438	5.46629301703973e-30	1.35230381465722e-29
AC060780.1	1.95603013852273	1.83580855355277	-0.0915129837043077	0.0052562522040079	0.00571049622163821
CRIM1-DT	1.80991781147727	2.53104026287573	0.483806271612941	2.14618212142564e-13	3.24031418332891e-13
AL031600.1	1.42162643829545	0.991402646660686	-0.51999940147912	2.66146172157889e-14	4.11924728766984e-14
AC010636.1	2.13340800136364	0.57760929498153	-1.88499403515163	1.36467793714376e-32	3.82109822400253e-32
AP006621.2	0.503865272840909	1.25523630552691	1.31684905335136	5.33783600650049e-21	9.75699400594748e-21
AC007405.3	0.998050698863636	3.07887953695752	1.6252204137703	1.17270448026057e-46	1.50497074966773e-45
LINC01186	0.0986269219318182	1.480696254781	3.90815040194174	1.96287475735412e-45	1.61217446737352e-44
LINC02004	0.0589983903409091	0.947110369402902	4.00478505782354	1.86152881575181e-40	8.01889336016164e-40
AL590652.1	0.323480433068182	0.989927275774406	1.61364409461717	5.34874494159798e-35	1.68965481232018e-34
LINC02449	1.90260214954545	1.49620490522269	-0.346666147418325	4.2290057006934e-11	5.90718256604792e-11
AC092171.2	0.894563715340909	1.93539067917625	1.11336867202397	3.74458871816357e-40	1.57990866464984e-39
AC067838.1	1.93349414590909	1.17299337241715	-0.721015534388721	1.83417658025721e-23	3.64468636593046e-23
AL139289.2	0.298981146704545	2.5146501343219	3.07223127219848	1.16043759936727e-47	2.30590181035561e-46
AC009403.1	1.55250241181818	1.84354259350422	0.247885239395242	6.40628889862163e-06	7.61828950106356e-06
LINC02482	1.99838899079545	2.74039119058813	0.455544418253721	2.40657091559535e-13	3.62456646456415e-13
AC079210.1	0.0188949434090909	1.00541587403351	5.73364836443653	4.27339505485427e-42	2.10592908303218e-41
AL359513.1	0.445570741590909	1.14520782171029	1.36188302270577	1.03836139209468e-29	2.53821673623144e-29
HMGA1P4	0.256127900568182	1.52501359144037	2.57388577801149	3.48731117049412e-38	1.27868076251451e-37
LINC02604	2.19572752534091	2.3843073599723	0.118871188011986	0.0105112957764444	0.011319856990017
AC008735.2	3.54713356136364	2.46078753818813	-0.527533551159166	7.15355098516863e-27	1.59082577865122e-26
SEMA3B-AS1	0.721191218863636	2.14490948404116	1.57246303084409	1.38090581676756e-39	5.55972537992691e-39
CHKB-DT	0.397071906704545	1.55550742564485	1.96991308474517	3.44547762735707e-44	2.21084814422079e-43
AC007991.2	0	0.859728372446438	Inf	4.07493595519201e-29	9.61747336551064e-29
AL021707.8	0.926385258295455	0.824277173329288	-0.168482752763561	0.6435403541097	0.644586761189553
TMEM147-AS1	2.72183105897727	1.99042829415356	-0.451498624353233	4.62367027584304e-21	8.50203250722183e-21
LINC01719	0.38192387	0.780842213712137	1.03174595935193	7.15956584927826e-14	1.08896112670504e-13
U62317.2	1.93434801034091	2.21615336750369	0.196210350881124	4.57172004671396e-06	5.45771230382907e-06
AC091153.3	0.326351453636364	1.08959070846016	1.73928793537145	2.68059317603627e-31	6.96728015374828e-31
APTR	3.43620792477273	1.99580317004697	-0.783847890196889	3.34295554121701e-43	1.8551897417925e-42
AP000894.4	1.20678676011364	1.55767768752269	0.368225970247089	0.000428759629802836	0.000478470891229252
AC011445.1	0.278325299772727	0.982481634080475	1.81965838312684	6.78721241986427e-26	1.44337613963231e-25
AC064836.3	1.09725007113636	1.45160331102401	0.403754888908757	2.87506102559959e-06	3.45038513979448e-06
AC020928.2	0.221597802386364	0.727444315972823	1.7148932435142	2.47721165802253e-10	3.37602296757053e-10
AC011472.2	0.0458922535227273	0.906918427731135	4.30465023756635	2.33538452513105e-45	1.86830762010484e-44
RPARP-AS1	2.51620476193182	2.79303842330422	0.150586091027416	1.295706776957e-05	1.53491418193368e-05
LINC00648	0.179810528522727	0.958975229669393	2.41501605284619	2.87905513288046e-06	3.45038513979448e-06
AC127496.2	0.145597626022727	0.632155134914512	2.11829181593859	2.60238578210927e-21	4.82852301740756e-21
AC010468.1	0.592727180227273	1.59363459951979	1.42688075464389	3.09318665576413e-37	1.07649885872921e-36
AC005840.2	0.663742757045455	0.863267199855937	0.379182960928332	0.00366879509578213	0.00400705279964857
AC093157.1	1.85134559090909	1.62942384205726	-0.184212305146645	2.82023517933421e-06	3.39309545013647e-06
HCP5	1.45316161318182	3.44762268061741	1.24640672864848	4.45647385800655e-37	1.53362452320225e-36
AC124944.3	1.54142888068182	1.01412628916491	-0.604031004732368	1.30397768311943e-18	2.17682995339179e-18
AP001372.2	1.88777697409091	2.17637884162322	0.205241376182152	2.89008983462409e-05	3.38459189758258e-05
AC004264.1	0.134495529204545	0.716984735191029	2.41438418723039	1.22371474926009e-30	3.11491027084387e-30
AC026979.2	1.59318818431818	1.83244790998285	0.201855502935021	0.0366677361334283	0.0390109247982588
MEG3	8.70149637431818	1.30549406018074	-2.73666762531175	2.05449857675274e-48	1.09155567946919e-46
AC011446.1	0.186477772272727	0.92096760761715	2.30414673981264	4.73534593615988e-31	1.22561894818256e-30
AC007849.1	0.00500369204545455	1.78664441507467	8.48004381592727	3.82343129053575e-48	1.38543157351178e-46
AL356311.1	0.0160652442045455	0.741682229119525	5.52878638591097	2.27379796895081e-38	8.43770812574517e-38
BNC2-AS1	1.48601172329545	1.93078790820079	0.377744199379262	3.94561574043246e-06	4.71941610894446e-06
HCG14	0.148785685909091	0.920430250868865	2.62907266291389	8.71779921860982e-35	2.71220420134528e-34
LINC02637	0.45208174125	0.932924153762269	1.04517614447033	4.36115337138336e-21	8.04332478075494e-21
AL354836.1	1.14534493011364	3.43969938617098	1.58650034223619	2.59598454361135e-46	2.96134533123073e-45
AC010719.1	1.49774771488636	1.01628184689129	-0.559494070114419	1.67440436377402e-12	2.42690138372893e-12
AC008982.2	0.353261910340909	0.811562116131135	1.19996331908186	6.40543368683186e-19	1.08102661673655e-18
AL133342.1	0.19718314	0.676686847885752	1.77895214813182	1.57908610322837e-21	2.96560073045328e-21
EMX2OS	2.39180195613636	3.64599743123272	0.608215607208149	5.10941909435095e-23	9.99175289561964e-23
AC009812.1	1.51088925579545	1.9136661317058	0.340941232956222	1.98440806138253e-08	2.5256102599414e-08
AC007193.2	0.891741621477273	0.493743147965699	-0.852865028665481	1.32309544176074e-11	1.87794191733782e-11
AC096677.1	0.0939104518181818	1.76238688310501	4.23010112004179	2.64282265533269e-48	1.09155567946919e-46
AC010319.4	1.49477184261364	1.83768391821478	0.297963351614592	1.90466533180312e-06	2.31414959445902e-06
AC005261.3	1.56731706693182	2.0235029459438	0.368557884039952	3.39762801983552e-16	5.38030555326139e-16
AC005083.1	0.128334058068182	2.47854950776464	4.27152007870964	1.06149368287155e-47	2.17960036216292e-46
UNC5B-AS1	0.359828272613636	3.68132076645409	3.35484300996447	1.3048154277729e-46	1.62219198493093e-45
GIHCG	3.50550293488636	2.88772953246728	-0.279685818355461	2.17914574440627e-16	3.4686144148689e-16
LINC01614	0.197746679545455	1.46259644286095	2.88680638334061	2.45473447973145e-15	3.8476245280269e-15
PCAT6	1.37366015852273	3.19407867061319	1.21737471927617	2.5814492550047e-41	1.20467631900219e-40
HAGLR	1.0010796275	3.55907582540475	1.82994593646142	3.64120767467899e-32	9.96881745601003e-32
AC108010.1	2.66919446602273	1.30234916875224	-1.03528812105323	4.74854018249403e-42	2.32150853366375e-41
AL359076.1	0.891423685340909	1.37641358244195	0.626730834439427	1.37646175421933e-12	2.00449276737378e-12
AC027644.3	2.80942433125	2.11866840756939	-0.407116734000045	9.37514161012296e-21	1.69357396828028e-20
AC079145.1	0.148346116590909	1.43196917810343	3.2709613746638	2.19974778409078e-45	1.78295346710516e-44
RAB11B-AS1	1.62468579625	2.2567948949095	0.474114570318102	6.0517158491353e-20	1.05905027359868e-19
AL118516.1	3.05985855147727	2.49517088449393	-0.294326339301302	5.95224296690884e-12	8.52693411073452e-12
AC004241.3	0.599386536931818	1.04175567522401	0.797458375143333	3.2503858082148e-14	4.9931113662352e-14
AC090198.1	1.22023372147727	1.35543590962955	0.151599392868097	0.0383148945880809	0.0406230207680858
MAGI2-AS3	4.72483658897727	0.81106291321504	-2.54237870172351	2.33709627391851e-48	1.09155567946919e-46
AL392172.1	2.03044558897727	2.37925376127256	0.228712784750678	1.12946985468206e-06	1.38596300893257e-06
PRR34-AS1	2.06445178204545	1.75337938610422	-0.235620530995519	1.30122044943818e-06	1.59038054931333e-06
HCG15	0.46988703125	0.834086743690765	0.827883479144281	4.38574270357122e-09	5.72376590127091e-09
AC027348.1	1.49958207784091	0.682470537797098	-1.1357218171137	7.99743996693307e-27	1.76574301778881e-26
AC087741.1	2.15636567318182	1.3669685929343	-0.657621752456999	8.18618061456709e-23	1.58575071024318e-22
LINC02159	0.0109688089772727	1.3436165028153	6.93657072776015	2.31360982282654e-47	4.21615273796228e-46
LY6E-DT	1.11537985375	1.29206279595198	0.212141070579482	0.41783962691727	0.421949524886948
AL731577.2	1.30925575806818	1.18104271759921	-0.148685802647506	0.0415346116646229	0.0438856274192242
YTHDF3-AS1	0.722181821931818	1.49575883004195	1.0504435680836	5.56125456361526e-27	1.24572102224982e-26
AP001528.1	0.762774574318182	1.18164317060158	0.631465780158398	3.27527791999512e-09	4.30185756656076e-09
AC073957.3	1.38197282704545	0.988196704451979	-0.483859099457181	3.44267078941074e-14	5.27533633402243e-14
SNHG1	6.54020056886364	4.35683219220185	-0.58605533218353	5.35198177076776e-48	1.48566021266062e-46
AP001816.1	2.93008028375	2.81082827353905	-0.059944879293959	0.0484152519135831	0.0509808464594311
AL117379.1	1.48685146125	1.18369626158628	-0.328961596605879	1.66362676719064e-09	2.2229806693914e-09
AF127577.3	0.00850099977272727	0.95151287487467	6.80644684591767	2.31444816335584e-37	8.24104085911675e-37
AL023284.4	0.384743926136364	1.83619422005778	2.25474820887841	7.15251664392469e-44	4.27762160452195e-43
LINC01578	5.6937224375	3.3844291831467	-0.750459635263679	2.27757974454754e-48	1.09155567946919e-46
AC007406.5	1.55394369488636	1.94282113194195	0.322218853133652	6.55500510794365e-11	9.07389471122087e-11
FGD5-AS1	4.2932604825	4.83905492949235	0.172651608510832	2.20057634869531e-20	3.91778910634772e-20
AC145343.1	0.273831156818182	0.974001737783377	1.83063773891543	1.46766029950133e-29	3.50418118020473e-29
ZNF687-AS1	0.423603221136364	1.5571616684496	1.87813327149535	1.92470071202048e-45	1.60218329541164e-44
MALAT1	8.00343221170455	7.09470467888232	-0.173876189080754	8.16702399544289e-13	1.21226187498622e-12
AC127024.5	1.66349110090909	1.88071195744617	0.177064759867668	0.000249817262444698	0.00028340227194463
AC024075.2	2.37994488590909	2.04254309084934	-0.220561649648715	6.90980303457886e-09	8.97982841624594e-09
EXOSC10-AS1	0.115139204659091	1.4404174763058	3.64503595179909	3.28647052198747e-47	5.19093805524175e-46
AC010997.5	0.921283444431818	1.22488688773984	0.41093153662376	4.06187531882094e-05	4.73885453862443e-05
LINC01184	2.74823075443182	2.08340441361953	-0.399560233871615	1.70730067109635e-26	3.7162445703016e-26
AC040169.1	0.92240000125	2.00117360842084	1.11738191117586	3.43940102227229e-33	9.90033191457818e-33
UBR5-AS1	1.83318879829545	2.24234010720396	0.290649740422454	4.10301387570924e-13	6.13460327047789e-13
AC016957.2	1.49041299511364	2.09898795473879	0.493981729096588	2.26914204452912e-08	2.87020841772061e-08
AP001363.2	0.290232319886364	0.887775326870185	1.61298642875529	8.56104598093804e-26	1.79374296743464e-25
AC093627.4	0.722573770909091	1.68800923310554	1.22410600367163	1.94707841374513e-29	4.63088920025869e-29
LINC02593	0.4673593025	0.718112598376253	0.619677962830615	0.402884878169178	0.407515738837789
STX17-AS1	0.799640407272727	1.426727519981	0.835286550563662	1.25225071445738e-20	2.25551590674195e-20
URB1-AS1	1.75182099659091	3.39359291132612	0.953958146460508	9.69430461638365e-46	9.04801764195807e-45
AC005776.2	0.387241457840909	1.38690429557071	1.84056291671299	6.60139177561737e-44	4.01552356780526e-43
LINC01137	1.14902244636364	1.92849001010739	0.747064691019755	2.54930436858677e-28	5.85959511585616e-28
H1FX-AS1	2.06331220363636	1.02556166820026	-1.00854788929705	2.71770198141604e-37	9.51195693495614e-37
DM1-AS	2.52263278738636	2.10398999639288	-0.261802367282785	8.53230626650385e-09	1.10418081095932e-08
AL357093.2	0.175143004090909	0.658580843327968	1.91082718540422	1.58387131363518e-09	2.12101028086798e-09
AC010463.3	0.738280921477273	1.08809526243562	0.559563087418701	5.61143546213012e-11	7.82046209201845e-11
AL161785.1	1.04241217704545	3.22548722072744	1.62959125884201	2.97642705524819e-41	1.36826795972603e-40
PRKAG2-AS1	1.52324999704545	2.43087426475356	0.674322535362268	3.34866076432406e-16	5.31643049181346e-16
KCTD21-AS1	1.44942597306818	1.02854779343034	-0.494872819129155	3.57463598822604e-16	5.64609171473651e-16
LINC01410	0.316619109772727	1.11446332744485	1.81552890591731	9.90698093312634e-36	3.24611715681161e-35
SUCLA2-AS1	0.0504757831818182	1.37852228309842	4.77138738715484	1.93943656732749e-48	1.09155567946919e-46
AL391834.1	1.86991717647727	1.15513450689499	-0.694913518169777	6.79511494307417e-26	1.44337613963231e-25
AC074135.1	0.417880626136364	1.33269468924617	1.67318352842524	4.7635482055825e-26	1.02337524805252e-25
LHX1-DT	0.0529355989772727	1.42813692541187	4.75375224164812	9.64794736072593e-32	2.57278596286025e-31
AL031186.1	0.579732605113636	1.20281075059235	1.05295013518949	1.69569782038115e-21	3.16530259804481e-21
AC096536.2	0.140389219772727	1.42441929507916	3.34286982044972	4.87956912372678e-46	4.77113425431063e-45
AC002467.1	1.01397717397727	1.64873221522639	0.701331921643124	7.44973832223964e-24	1.50460288737692e-23
AC132872.3	2.26349170375	1.54075394257968	-0.554913535994166	2.43405618864537e-19	4.17654209528008e-19
CYTOR	1.754114815	2.04734866714538	0.223013634838612	0.000270694896813077	0.000304841053815092
AC138207.2	0.512174795568182	1.80839176337968	1.81999908789227	2.00061305293256e-42	1.00193304114346e-41
AL354892.2	1.29389029545455	3.02609465083377	1.22574181186012	8.29494760573273e-43	4.33024383485709e-42
SCAMP1-AS1	1.84089999477273	2.51790469508681	0.451812421097573	4.76799831479013e-26	1.02337524805252e-25
LINC01232	0.7607701725	1.29489362873166	0.767301001403168	4.57894886933329e-12	6.57490094058114e-12
ARF4-AS1	0.886395059204545	0.776381341902902	-0.191184392345659	0.000218469782795348	0.000249217381855434
AC133552.5	1.33299816647727	2.33188032630528	0.806818954322279	1.00857458471226e-25	2.09892548710389e-25
AC008764.2	1.53505522204545	1.49538691596121	-0.0377717408066577	0.199109723109791	0.205446548468394
LINC01094	0.284479695568182	0.98671518584934	1.79430802718251	7.69761428431983e-32	2.07062462844586e-31
AC022146.2	0.0469699059090909	0.770490002334037	4.03596762816804	7.07239398855543e-40	2.94364506550685e-39
HLA-DQB1-AS1	0.406575430568182	1.33542196087361	1.71570072991738	3.92079313653274e-22	7.50064773945394e-22
AC105219.2	0.0209750905681818	1.2007904711372	5.83916358331655	2.92732627393618e-46	3.16356663990296e-45
DCST1-AS1	0.470272075227273	1.30677911471926	1.47444772998023	3.68451644989915e-33	1.05565680611064e-32
LINC00240	1.22954865715909	0.917897174983905	-0.42172437441757	2.27180651142511e-12	3.28505354703725e-12
AC009120.3	1.18471480386364	1.14958120106227	-0.0434314263427945	0.211337127485602	0.217335009233941
LINC01089	4.56217061056818	1.91029720392137	-1.25592328970369	4.711687082378e-47	6.74976568080197e-46
AC005726.3	1.44937088590909	1.16001617478918	-0.321281897895501	2.87375313860492e-09	3.80695039436695e-09
PRKCZ-AS1	1.9633183275	1.3840152314124	-0.504434286458429	5.32813883865426e-21	9.75699400594748e-21
ITGB2-AS1	0.572526253068182	0.869213034688654	0.602367960089282	0.00148290989337957	0.00163411895227516
AL121899.1	0.145159667045455	1.26752503381029	3.12630168303566	8.11442472589155e-40	3.33232375409946e-39
LINC01133	0.405280951590909	2.59071227977071	2.67635452638822	8.00113734078392e-35	2.50187847813345e-34
AL360181.2	1.670769245	1.34505520564485	-0.3128471050635	1.11748696730111e-09	1.5095876575822e-09
SRGAP3-AS4	0.125212625	0.752370293029024	2.58706285151347	5.29063411485755e-28	1.1981730201295e-27
AC002310.1	0.863864473522727	1.34209030693087	0.63560485170697	2.84340839831793e-19	4.86538770378846e-19
AL365330.1	1.80443415409091	1.34009244969921	-0.429213966451947	3.44030767079909e-17	5.54772127018911e-17
MIR202HG	5.35700340306818	0.583812547988654	-3.197849088147	4.59076998380771e-47	6.73312930958464e-46
AC011462.5	1.54213973443182	1.11049568467361	-0.473729708189132	3.14223880811865e-14	4.85117570376213e-14
FOXP4-AS1	0.13766955875	0.985223962353298	2.83924212855192	7.88438624379257e-35	2.47794996233481e-34
AC005840.4	0.867237066704545	1.02089005970897	0.23532918428765	0.177063078288463	0.183004792324989
PITPNA-AS1	3.32402661568182	2.51365731138074	-0.40314395433756	2.53822475200321e-17	4.11459591377362e-17
LINC01560	1.34718234693182	1.72385266331926	0.355691334389978	6.23659770963295e-11	8.67210877908329e-11
AL355075.4	0.0689503846590909	1.73661001683984	4.65457140003551	4.67819558166795e-45	3.31237756127294e-44
OSER1-DT	2.98078932897727	2.63493475404538	-0.177927176197169	1.18851627934742e-06	1.45551894250102e-06
LINC00893	4.08279818693182	0.948846414830079	-2.10531176758132	4.33137466101115e-48	1.48229266176826e-46
AL035409.1	0.0784456654545455	0.890876350765435	3.50545956886222	2.29565133050599e-34	7.00060009698856e-34
AC107375.1	1.91672833840909	1.65971589811398	-0.207709566187037	7.20535215071881e-07	8.91264442739515e-07
FBXL19-AS1	0.5275917425	1.07332856641478	1.0245978904495	1.68641411614698e-23	3.38381464347407e-23
AC090559.1	0.598398239545455	1.01640670821108	0.764299966203344	1.84614385981153e-11	2.61430946584805e-11
USP2-AS1	0.328760305681818	0.91903399071161	1.48308210153515	1.0085646984767e-25	2.09892548710389e-25
AC012146.1	1.38075604738636	1.31493049877203	-0.0704718988335029	0.0093649967940769	0.0101207684651778
AL136162.1	0.419464966931818	0.914619264726649	1.12462098308201	1.21946101922272e-21	2.30425763141471e-21
AP000873.2	2.09218567193182	1.50073426176121	-0.479342351404103	2.32066282446989e-18	3.85317601044057e-18
AC060766.4	1.14717746931818	1.89972277178047	0.727700305402921	1.66655714457104e-28	3.85939549269083e-28
KMT2E-AS1	1.81243227215909	2.76274539715277	0.608175530834109	1.94791375594535e-26	4.22505237205048e-26
AL096828.3	0.0460097443181818	0.855412632805277	4.21660916887058	2.52366860702607e-45	1.94322482741007e-44
SNHG4	1.10042098181818	1.76463717026623	0.681316026250288	3.19584038486838e-14	4.92159419269731e-14
AC091563.1	1.82718943386364	2.80363768630712	0.617673708995713	4.19689711237252e-19	7.10244126709196e-19
KCNMB2-AS1	0.0893160046590909	1.89165801202876	4.40458876386949	1.19357313650194e-35	3.89016429674706e-35
AC083906.3	0.0138864745454545	0.623962666891821	5.48970742790662	8.78739259431776e-34	2.58996834358839e-33
RMST	0.301424482159091	0.905398134562797	1.58675573453158	9.91144924536022e-13	1.45714862413888e-12
AL022323.1	0.0541404770454545	1.79498023661425	5.05111654975272	2.91556905558695e-47	4.72629089010937e-46
AC103769.1	0.0352012056818182	1.01816107181266	4.85419715812597	1.23785031604207e-45	1.12134675688517e-44
AC007387.1	0.133208194318182	2.036693570419	3.93447419895181	7.38309874784726e-44	4.33141793207039e-43
ZNF793-AS1	1.5698678925	1.46797473957467	-0.0968160155987259	0.00115443203525861	0.00127671478226087
AL359921.2	1.87722672397727	2.34318683299551	0.319869087795938	3.0395962133606e-09	4.00940314224867e-09
LINC01952	0.0458819026136364	0.628544424923219	3.77601759371823	7.18752131365484e-38	2.61983025397123e-37
AC004888.1	0.0349176844318182	3.40804567107836	6.60884296922656	1.67693490391165e-45	1.43471097334663e-44
AC098487.1	1.28473036920455	1.0156413363314	-0.339074589205452	6.54045218788031e-08	8.1722485755259e-08
AL021707.6	2.38983147284091	1.26687320863509	-0.915636741490595	5.02638311099816e-36	1.6736497277702e-35
AL390719.2	0.115661962727273	2.49139201729103	4.4289656512392	1.3167142734829e-46	1.62219198493093e-45
AC020916.1	2.54593581409091	3.1648471356248	0.313939770405386	1.73892199857824e-08	2.22235674507095e-08
AC104695.4	3.05745684534091	0.756742151084697	-2.01445842425288	4.40684892703207e-33	1.2509764696091e-32
U62631.1	1.95168112727273	0.371363073258311	-2.39381508726875	2.36582104716646e-40	1.01204567017676e-39
AC068987.1	0.0521446110227273	1.06084195920343	4.34654777143231	1.7517915595065e-34	5.36867463012937e-34
AL391121.1	1.07430258534091	3.73900203003193	1.79925285810007	2.163267544499e-48	1.09155567946919e-46
AC008610.1	0.786807785568182	1.77904841798839	1.17702263658651	9.02683926619792e-30	2.21535178803901e-29
AC008771.1	0.773223178409091	2.36845683975646	1.61499059197337	2.46398536634159e-47	4.21615273796228e-46
AC091271.1	1.47775191556818	1.679279677181	0.184438434545394	0.10199547882863	0.106310008389909
WNT5A-AS1	0.376027592954545	1.01585621354987	1.43378577838127	6.11015284372248e-21	1.11356631708078e-20
AP000759.1	0.514713016704546	2.13753022966728	2.05410465042903	2.37107219379223e-47	4.21615273796228e-46
AL138799.3	0.0195635428409091	0.825570259186807	5.39915143670121	3.04125525112102e-45	2.25712437914524e-44
AC092171.4	0.9487995225	1.11655863868549	0.234883830715419	0.0353861281726322	0.0377125518241201
AC005332.3	1.94724812795455	1.74497412434617	-0.158231087747084	7.7425178030655e-05	8.94820068797063e-05
AL354733.3	2.0594825075	1.50298623011029	-0.454450080733875	1.38596497098073e-13	2.10284340424662e-13
AF131215.5	0.476106336022727	0.933061619391293	0.970688531400265	3.1468622601051e-09	4.14202382954005e-09
AC125494.2	1.09076200568182	0.930354474099208	-0.229483946189532	2.66992415170948e-05	3.13271100467246e-05
CCDC18-AS1	4.12690886284091	1.81293406745646	-1.18673512044656	3.93128532732162e-46	4.01915165429913e-45
AC132192.2	1.52171596102273	1.14716827369631	-0.407622064547369	2.28457105670537e-11	3.21300404322034e-11
